# Supplementary material for: Quality by Design as a Tool in the Optimisation of Nanoparticle Preparation—A Case Study of PLGA Nanoparticles
Source: Pharmaceutics. 2023 Feb 12;15(2):617. doi: 10.3390/pharmaceutics15020617 (PMC9966539; doi:10.3390/pharmaceutics15020617)
Supplement: Supplementary file 1 [file pharmaceutics-15-00617-s001.zip]

Archive with 1 entries (1 files):
- pharmaceutics-2193059-supplementary.pdf
